# Supplementary material for: Infant Fecal Fermentations with Galacto-Oligosaccharides and 2′-Fucosyllactose Show Differential Bifidobacterium longum Stimulation at Subspecies Level
Source: Children (Basel). 2023 Feb 23;10(3):430. doi: 10.3390/children10030430 (PMC10047592; doi:10.3390/children10030430)
Supplement: Supplementary file 1 [file children-10-00430-s001.zip]

Archive with 1 entries (1 files):
- children-2100372-supplementary.pdf
